# Supplementary material for: Attainment of Sexual Maturity and Gonadotropin Priming in Gilts Determine Follicular Development, Endocrine Milieu and Response to Ovulatory Triggers
Source: Int J Mol Sci. 2022 Aug 16;23(16):9190. doi: 10.3390/ijms23169190 (PMC9409084; doi:10.3390/ijms23169190)
Supplement: Supplementary file 1 [file ijms-23-09190-s001.zip]

Archive with 1 entries (1 files):
- ijms-1839182-supplementary.pdf
